# Supplementary material for: Screening and Identification of Garlic Leaf Blight (Pleospora herbarum)-Resistant Mutants Induced by Ethyl Methane Sulphonate
Source: Int J Mol Sci. 2023 Jul 23;24(14):11819. doi: 10.3390/ijms241411819 (PMC10380478; doi:10.3390/ijms241411819)
Supplement: Supplementary file 1 [file ijms-24-11819-s001.zip]

Archive with 1 entries (1 files):
- ijms-2454568-supplementary.pdf
